# Supplementary material for: Late Neogene and Early Quaternary Paleoenvironmental and Paleoclimatic Conditions in Southwestern Europe: Isotopic Analyses on Mammalian Taxa
Source: PLoS One. 2013 May 23;8(5):e63739. doi: 10.1371/journal.pone.0063739 (PMC3662777; doi:10.1371/journal.pone.0063739)
Supplement: Table S1 — Site, MN, age (Ma), signature, family, taxa, tooth, δ13CCO3 (‰ VPDB), δ18OCO3 (‰ VSMOW) and δ18OPO4 (‰ VSMOW) values for the whole set of fossil mammals from the Iberian Peninsula. Age from Domingo et al. [16, unpublished data]. In the “Tooth” column: M = molar, P = premolar, superscript = upper teeth, subscript = lower teeth. (XLS) [file pone.0063739.s001.xls]

## Sheet: Hoja1
Table S1. Site, MN, age (Ma), signature, family, taxa, tooth, δ13CCO3 (‰ VPDB), δ18OCO3 (‰ VSMOW) and δ18O PO4 (‰ VSMOW) values for the whole set of fossil mammals from the Iberian Peninsula. Age from Domingo et al. [16, unpublished data]. In the "Tooth" column: M = molar, P = premolar, superscript = upper teeth, subscript = lower teeth.
Site	MN	Age (Ma)	Signature	Family	Taxa	Tooth	δ13CCO3 (‰ VPDB)	δ18OCO3 (‰ VSMOW)	δ18OPO4 (‰ VSMOW)
Huéscar 1	Middle Pleistocene	0.8	MNCN 19764	Elephantidae	Mammuthus meridionalis	Molar fragment	-10.6153	25.5098	15.37
Huéscar 1	Middle Pleistocene	0.8	MNCN 19765	Elephantidae	Elephas antiquus	M2	-10.8343	25.0358	15.12
Huéscar 1	Middle Pleistocene	0.8	MNCN 19766	Elephantidae	Elephas antiquus	M1	-11.7143	27.0132	17.08
Huéscar 1	Middle Pleistocene	0.8	MNCN 19756	Equidae	Equus stenonis	M1-2	-9.23467	28.2796	20.17
Huéscar 1	Middle Pleistocene	0.8	MNCN 19759	Equidae	Equus stenonis	M3	-10.2657	27.2574	19.98
La Puebla de Valverde	MN17	2.13	MNCN 32728	Bovidae	Gazella borbonica	M3	-11.31	24.837	16.5469
La Puebla de Valverde	MN17	2.13	MNCN 54672	Bovidae	Gallogoral meneghini	Lower molar	-9.59	24.1257	15.7447
La Puebla de Valverde	MN17	2.13	MNCN 55679	Bovidae	Undetermined Bovidae	Lower molar	-10.66	29.2286	21.7747
La Puebla de Valverde	MN17	2.13	MNCN 50430	Cervidae	Croizetoceros ramosus	Upper molar	-10.7417	27.4168
La Puebla de Valverde	MN17	2.13	MNCN 50434	Cervidae	Croizetoceros ramosus	Upper molar	-11.61	25.4911
La Puebla de Valverde	MN17	2.13	MNCN 50435	Cervidae	Croizetoceros ramosus	Upper molar	-10.7417	27.4168	20.45
Huélago	MN16	2.6	MNCN 39899	Bovidae	Gazellospira torticornis	Upper molar	-10.36	26.1978	17.0365
Huélago	MN16	2.6	MNCN 39896	Bovidae	Gazellospira torticornis	Lower molar	-10.63	28.105	19.5459
Huélago	MN16	2.6	MNCN 39898	Bovidae	Gazellospira torticornis	Lower molar	-9.84	27.3215	19.3955
Huélago	MN16	2.6	MNCN 68112	Bovidae	cf. Hesperidoceras merlae	P4	-9.5	27.0122	19.3661
Huélago	MN16	2.6	MNCN 68113	Bovidae	cf. Hesperidoceras merlae	P4	-11.16	27.7648	20.0702
Huélago	MN16	2.6	MNCN 39901	Bovidae	Undetermined Bovidae	M1-2	-11.55	26.4761	16.9064
Huélago	MN16	2.6	MNCN 39902	Bovidae	Undetermined Bovidae	M1-2	-10.66	29.8781	22.503
Huélago	MN16	2.6	MNCN 39904	Bovidae	Undetermined Bovidae	M1-2			23.7572
Huélago	MN16	2.6	MNCN 39903	Bovidae	Undetermined Bovidae	M3	-9.73	29.0534	21.5728
Huélago	MN16	2.6	MNCN 13242	Cervidae	Undetermined Cervidae	M1-2			15.08
Huélago	MN16	2.6	MNCN 13243	Cervidae	Eucladoceros senezensis	M3	-11.11	26.8483	17.64
Huélago	MN16	2.6	MNCN 13244	Cervidae	Undetermined Cervidae	Undetermined fragment	-8.24	27.9392	19.73
Huélago	MN16	2.6	MNCN 19537	Cervidae	Eucladoceros senezensis	Undetermined fragment	-11.66	28.8234	21.05
Huélago	MN16	2.6	MNCN 19673	Cervidae	Undetermined Cervidae	Undetermined fragment	-12.161	29.0015	18.8
Huélago	MN16	2.6	MNCN 19736	Cervidae	Undetermined Cervidae	Undetermined fragment	-10.1297	28.7398
Huélago	MN16	2.6	MNCN 45613	Cervidae	Undetermined Cervidae	Undetermined fragment	-10.0467	24.3169	15.25
Huélago	MN16	2.6	MNCN 45630	Cervidae	Undetermined Cervidae	Undetermined fragment	-12.05	25.1691	17.14
Huélago	MN16	2.6	MNCN 50450	Cervidae	Undetermined Cervidae	Undetermined fragment	-10.4417	26.4407
Huélago	MN16	2.6	MNCN 50499	Cervidae	Undetermined Cervidae	Undetermined fragment	-9.73067	29.4814
Huéscar 3	MN15	3.7	MNCN 19752	Gomphoteriidae	Anancus arvernensis	Molar fragment	-11.4473	25.1807	15.14
Huéscar 3	MN15	3.7	MNCN 19753	Gomphoteriidae	Anancus arvernensis	Molar fragment	-11.4753	25.3477	15.54
Layna	MN15	3.91	MNCN 23692	Bovidae	Gazella borbonica	M1-2			24.3135
Layna	MN15	3.91	MNCN 23696c	Bovidae	Gazella borbonica	M1-2	-11.56	28.6823	22.1185
Layna	MN15	3.91	MNCN 23696e	Bovidae	Gazella borbonica	M1-2	-10.79	28.9709
Layna	MN15	3.91	MNCN 23696a	Bovidae	Gazella borbonica	M3	-11.51	27.4864	20.0453
Layna	MN15	3.91	MNCN 23696b	Bovidae	Gazella borbonica	M3	-13.02	28.2493	19.8445
Layna	MN15	3.91	MNCN 23696d	Bovidae	Gazella borbonica	M3			20.8175
La Gloria 4	MN14	4.19	GL-329	Bovidae	aff. Gazella sp. nov.	M1-2	-10.3	28.1771
La Gloria 4	MN14	4.19	GL-39	Bovidae	aff. Gazella sp. nov.	M3			21.4402
La Gloria 4	MN14	4.19	GL-106b	Bovidae	aff. Gazella sp. nov.	M3	-11.89	27.239
La Gloria 4	MN14	4.19	GL-255	Bovidae	aff. Gazella sp. nov.	M3	-11.82	26.7442	17.8428
La Gloria 4	MN14	4.19	MNCN 58739	Bovidae	Protoryx sp.	M3	-11.41	28.6513	21.4545
La Gloria 4	MN14	4.19	MNCN 58740	Bovidae	Protoryx sp.	M3	-11.94	27.94
La Gloria 4	MN14	4.19	MNCN 58735	Bovidae	Protoryx sp.	M3	-10.99	28.5379	21.0874
La Gloria 4	MN14	4.19	MNCN 58790	Bovidae	Protoryx sp.	Lower molar	-12.17	28.8678	20.1876
Venta del Moro	MN13	5.69	MNCN 11850	Bovidae	Tragoportax amalthea	M3	-11.38	29.1771	22.552
Venta del Moro	MN13	5.69	MNCN 11828	Bovidae	Tragoportax amalthea	M3	-9.21	29.5894	24.1803
Venta del Moro	MN13	5.69	MNCN 11829	Bovidae	Tragoportax amalthea	M3	-9.56	28.9091	22.7065
Venta del Moro	MN13	5.69	MNCN 11740	Bovidae	Tragoportax ventiensis	P4	-11.05	26.1256	18.7829
Venta del Moro	MN13	5.69	MNCN 11767	Bovidae	Tragoportax ventiensis	M3	-9.74	28.6823	21.5331
Venta del Moro	MN13	5.69	MNCN 11768	Bovidae	Tragoportax ventiensis	M3	-9.26	31.3523	25.1952
Venta del Moro	MN13	5.69	MNCN 11771	Bovidae	Tragoportax ventiensis	M3	-9.77	28.8472	22.7096
Venta del Moro	MN13	5.69	MNCN 11774	Bovidae	Tragoportax ventiensis	M3	-8.76	28.7441	21.8036
Venta del Moro	MN13	5.69	MNCN 11775	Bovidae	Tragoportax ventiensis	M3	-8.53	29.6719	22.8288
Venta del Moro	MN13	5.69	MNCN 11781	Bovidae	Tragoportax ventiensis	M3	-9.38	27.9194	20.9573
Venta del Moro	MN13	5.69	MNCN 11701	Bovidae	Tragoportax ventiensis	M3	-9.13	28.7441	21.884
Venta del Moro	MN13	5.69	MNCN 62232	Cervidae	Croizetoceros pyrenaicus	M2			18.6
Venta del Moro	MN13	5.69	MNCN 62233	Cervidae	Croizetoceros pyrenaicus	M2			20.06
Venta del Moro	MN13	5.69	MNCN 62235	Cervidae	Croizetoceros pyrenaicus	M3	-12.6207	27.3993	18.63
Milagros	MN13	5.69	ML-1012	Bovidae	Tragoportax sp.	M1-2	-11.57	26.0432	17.6122
Milagros	MN13	5.69	ML-46	Bovidae	Tragoportax sp.	M1-2	-12.49	29.3523	21.9976
Milagros	MN13	5.69	ML-479	Bovidae	Tragoportax sp.	M1-2	-11.47	27.0534	18.7846
Milagros	MN13	5.69	ML-1933	Bovidae	Tragoportax sp.	M1-2	-11.01	26.5277	18.7206
Milagros	MN13	5.69	ML-1013	Bovidae	Tragoportax sp.	M3	-10.42	28.6204	21.2274
Milagros	MN13	5.69	ML-1025	Bovidae	Tragoportax sp.	M3	-9.19	29.2389	21.8904
Milagros	MN13	5.69	ML-1001	Bovidae	Tragoportax sp.	M3	-10.24	29.507	22.8386
Milagros	MN13	5.69	ML-1322	Bovidae	Tragoportax sp.	M3	-9.62	30.5997	24.0313
Milagros	MN13	5.69	ML-1259	Bovidae	Tragoportax sp.	Undetermined fragment	-11.43	28.8781	20.2695
Las Casiones	MN13	6.08	K-94-1718	Bovidae	Tragoportax sp.	M1-2	-11.03	31.9811	23.6115
Las Casiones	MN13	6.08	K-93-308	Bovidae	Tragoportax sp.	M3	-10.19	29.8266	22.5497
Las Casiones	MN13	6.08	K-94-1337	Bovidae	Tragoportax sp.	M3	-9.98	30.3008	22.9974
Las Casiones	MN13	6.08	K-93-726	Bovidae	Tragoportax sp.	M3	-9.74	28.9091	21.7474
Las Casiones	MN13	6.08	K-93-1044	Bovidae	Tragoportax sp.	M3	-10.45	29.2699	21.0205
Las Casiones	MN13	6.08	K-93-1140	Bovidae	Tragoportax sp.	M3	-9.74	31.208	23.7216
Las Casiones	MN13	6.08	K-94-1722	Bovidae	Tragoportax sp.	M3	-9.94	30.6822	22.657
Las Casiones	MN13	6.08	K-94-1748	Bovidae	Tragoportax sp.	M3	-9.96	29.8472	22.2446
Las Casiones	MN13	6.08	K-94-1802	Bovidae	Tragoportax sp.	M3	-9.35	29.909	22.9247
Las Casiones	MN13	6.08	K-94-1842	Bovidae	Tragoportax sp.	M3	-10.16	29.4039	21.3533
El Arquillo 1	MN13	6.32	MNCN 31989	Bovidae	Tragoportax sp.	Undetermined fragment	-9.69	30.0637	22.7209
El Arquillo 1	MN13	6.32	MNCN 56220	Bovidae	Undetermined Bovidae	Lower molar	-10.26	29.7956	22.8335
El Arquillo 1	MN13	6.32	MNCN 56221	Bovidae	Undetermined Bovidae	Lower molar	-11.73	31.5069	24.2189
El Arquillo 1	MN13	6.32	MNCN 56223	Bovidae	Undetermined Bovidae	Lower molar	-12	32.9296	25.7725
El Arquillo 1	MN13	6.32	MNCN 33061	Cervidae	Pliocervus turolensis	Molar fragment	-12.49	29.1902
El Arquillo 1	MN13	6.32	MNCN 62123	Cervidae	Pliocervus turolensis	P4
El Arquillo 1	MN13	6.32	MNCN 62124	Cervidae	Pliocervus turolensis	Lower molar			20.58
El Arquillo 1	MN13	6.32	MNCN 62126	Cervidae	Pliocervus turolensis	Lower molar			20.01
El Arquillo 1	MN13	6.32	MNCN 62129	Cervidae	Pliocervus turolensis	M3			21.03
El Arquillo 1	MN13	6.32	MNCN 62137	Cervidae	Pliocervus turolensis	M1			18.75
El Arquillo 1	MN13	6.32	MNCN 62138	Cervidae	Pliocervus turolensis	M3	-11.4437	26.8543	17.96
El Arquillo 1	MN13	6.32	MNCN 62149	Cervidae	Pliocervus turolensis	M2	-12.2597	31.6163
El Arquillo 1	MN13	6.32	MNCN 62155	Cervidae	Pliocervus turolensis	M3			18.64
El Arquillo 1	MN13	6.32	MNCN 62158	Cervidae	Pliocervus turolensis	M2			18.05
Cerro de la Garita	MN12	7.01	CG97-757	Bovidae	Tragoportax gaudryi	M3	-8.69	30.775	24.753
Cerro de la Garita	MN12	7.01	CG97-1164	Bovidae	Tragoportax gaudryi	M3	-10.34	29.9606	24.0667
Cerro de la Garita	MN12	7.01	MNCN 14280	Bovidae	Tragoportax gaudryi	M3	-8.63	29.6719
Cerro de la Garita	MN12	7.01	MNCN 14283	Bovidae	Tragoportax gaudryi	M3	-9.9	29.0121
Cerro de la Garita	MN12	7.01	MNCN 14284	Bovidae	Tragoportax gaudryi	M3	-8.45	32.5687
Cerro de la Garita	MN12	7.01	MNCN 14285	Bovidae	Tragoportax gaudryi	M3	-7.95	31.6719	25.1909
Cerro de la Garita	MN12	7.01	CG98-1581	Bovidae	Tragoportax gaudryi	Undetermined fragment	-10.54	31.6719	25.3914
Cerro de la Garita	MN12	7.01	MNCN 15868	Mammutidae	Zygolophodon turicensis	M3	-9.543	25.192	17.31
Cerro de la Garita	MN12	7.01	MNCN 15869	Mammutidae	Zygolophodon turicensis	M3	-9.809	24.9997	16.26
Cerro de la Garita	MN12	7.01	MNCN 15870	Gomphoteriidae	Tetralophodon longirostris	M3	-10.4263	25.9634	17.68
Cerro de la Garita	MN12	7.01	MNCN 15871	Gomphoteriidae	Tetralophodon longirostris	M2	-9.80233	26.9453	18.36
Cerro de la Garita	MN12	7.01	MNCN 56040	Gomphoteriidae	Tetralophodon longirostris	Molar fragment	-9.34633	27.6985
Cerro de la Garita	MN12	7.01	MNCN 56041	Gomphoteriidae	Tetralophodon longirostris	Molar fragment	-9.31033	27.6735	17.77
Cerro de la Garita	MN12	7.01	CG97-686	Suidae	Microstonyx major	Molar fragment	-10.569	26.9166	18.76
Cerro de la Garita	MN12	7.01	MNCN 37572	Cervidae	Turiacemas concudensis	M3	-12.13	26.6823	21.49
Cerro de la Garita	MN12	7.01	MNCN 37585	Cervidae	Turiacemas concudensis	M3	-12.2687	26.9914	20.27
Los Mansuetos	MN12	7.01	MNCN 58883	Bovidae	Hispanodorcas torrubiae	Undetermined fragment	-9.23	28.6513	20.0413
Los Mansuetos	MN12	7.01	MNCN 58891	Bovidae	Hispanodorcas torrubiae	Undetermined fragment	-11.33	26.1875	18.5588
Los Mansuetos	MN12	7.01	MNCN 58894	Bovidae	Hispanodorcas torrubiae	Undetermined fragment	-10.17	25.7133	16.9774
Los Mansuetos	MN12	7.01	MNCN 58903	Bovidae	Hispanodorcas torrubiae	Undetermined fragment	-11.91	27.0947	18.579
Puente Minero	MN11	7.83	PM-822	Bovidae	Tragoportax gaudryi	M3	-9.86	28.7029	21.8512
Puente Minero	MN11	7.83	PM-863	Bovidae	Tragoportax gaudryi	M3	-9.06	30.7441	24.8874
Puente Minero	MN11	7.83	PM-704	Bovidae	Tragoportax gaudryi	M3	-9.32	27.6514	20.1936
Puente Minero	MN11	7.83	PM-723	Bovidae	Tragoportax gaudryi	M3	-9.71	27.3936	18.8757
Puente Minero	MN11	7.83	PM-867	Bovidae	Tragoportax gaudryi	M3	-9.74	26.5071	17.3231
Puente Minero	MN11	7.83	PM-900	Bovidae	Tragoportax gaudryi	M3	-8.72	29.3008	21.8563
Puente Minero	MN11	7.83	PM-903	Bovidae	Tragoportax gaudryi	M3	-9.54	29.2183
Puente Minero	MN11	7.83	PM-971d	Bovidae	Tragoportax gaudryi	M3	-9.8	27.7854	18.9249
Puente Minero	MN11	7.83	PM-979	Bovidae	Tragoportax gaudryi	M3	-8.93	30.8162	19.6607
Puente Minero	MN11	7.83	PM-983	Bovidae	Tragoportax gaudryi	Undetermined fragment	-10.24	28.3627	19.4758
Puente Minero	MN11	7.83	PM-1376	Gomphoteriidae	Tetralophodon longirostris	Undetermined fragment	-9.84067	26.4658	17.5
Puente Minero	MN11	7.83	PM-1 MAST	Gomphoteriidae	Tetralophodon longirostris	Undetermined fragment	-9.432	27.8273	20.01
Puente Minero	MN11	7.83	PM-2 MAST	Gomphoteriidae	Tetralophodon longirostris	Undetermined fragment	-10.235	23.8641	18.8
Puente Minero	MN11	7.83	PM-81	Suidae	Microstonyx major	Molar fragment	-10.625	24.5642	15.83
Puente Minero	MN11	7.83	PM-1 INDET	Giraffidae	Birgerbohlinia schaubi	Undetermined fragment	-9.34	30.7567	21.56
Puente Minero	MN11	7.83	PM-2 INDET	Giraffidae	Birgerbohlinia schaubi	Undetermined fragment	-12.588	34.5397	25.04
Puente Minero	MN11	7.83	PM-3 INDET	Giraffidae	Birgerbohlinia schaubi	Undetermined fragment	-9.876	30.6539	22.26
Masía de la Roma 604B	MN10	8.26	MR-604B-1	Gomphoteriidae	Undetermined Gomphotheriidae	Undetermined fragment	-10.229	27.287	19.4
Masía de la Roma 604B	MN10	8.26	MR-604B-8	Gomphoteriidae	Undetermined Gomphotheriidae	Undetermined fragment	-9.68	28.3371	19.4
La Roma 2	MN10	8.79	RO-372	Bovidae	Tragoportax gaudryi	M2	-9.87	27.7029	19.86
La Roma 2	MN10	8.79	RO-383	Bovidae	Tragoportax gaudryi	M2	-8.48	30.0534	22.6373
La Roma 2	MN10	8.79	RO-1215	Bovidae	Tragoportax gaudryi	M3	-7.44	31.4038
La Roma 2	MN10	8.79	RO-371	Bovidae	Tragoportax gaudryi	M3	-9.71	32.4141	25.0264
La Roma 2	MN10	8.79	RO-384	Bovidae	Tragoportax gaudryi	M3	-8.89	29.4967	22.2039
La Roma 2	MN10	8.79	RO-1189	Bovidae	Tragoportax gaudryi	M3	-9.02	32.3626	25.9517
La Roma 2	MN10	8.79	RO-1277	Bovidae	Tragoportax gaudryi	M3	-9.3	28.0843	20.3966
Los Valles de Fuentidueña	MN9	9.55	MNCN 30786	Gomphoteriidae	Tetralophodon longirostris	M3?	-10.2933	26.4352	18.16
Los Valles de Fuentidueña	MN9	9.55	MNCN 43508	Gomphoteriidae	Tetralophodon longirostris	M3	-10.2643	26.4551	17.7
Los Valles de Fuentidueña	MN9	9.55	MNCN 43509	Gomphoteriidae	Tetralophodon longirostris	M3	-9.88933	26.3731	17.79
Los Valles de Fuentidueña	MN9	9.55	MNCN 43513	Gomphoteriidae	Tetralophodon longirostris	M1-2	-10.2683	26.9264	17.04
Los Valles de Fuentidueña	MN9	9.55	MNCN 43517	Gomphoteriidae	Tetralophodon longirostris	M1-2	-9.53233	25.7768	16.77
Los Valles de Fuentidueña	MN9	9.55	MNCN 43520	Gomphoteriidae	Tetralophodon longirostris	M3	-10.1533	27.0639	16.5
Los Valles de Fuentidueña	MN9	9.55	MNCN 43525	Gomphoteriidae	Tetralophodon longirostris	Undetermined fragment	-10.6367	27.5584	18.7
Los Valles de Fuentidueña	MN9	9.55	MNCN 43526	Gomphoteriidae	Tetralophodon longirostris	Undetermined fragment	-9.69967	26.5883	19.09
Los Valles de Fuentidueña	MN9	9.55	MNCN 43530	Gomphoteriidae	Tetralophodon longirostris	Undetermined fragment	-10.6413	27.3951	17.73
Los Valles de Fuentidueña	MN9	9.55	MNCN 43531	Gomphoteriidae	Tetralophodon longirostris	Undetermined fragment	-9.87033	27.5333	17.06
Los Valles de Fuentidueña	MN9	9.55	MNCN 43532	Gomphoteriidae	Tetralophodon longirostris	Undetermined fragment	-10.4907	27.8997	17.76
Los Valles de Fuentidueña	MN9	9.55	MNCN 43533	Gomphoteriidae	Tetralophodon longirostris	Undetermined fragment	-10.3093	27.8456	18.2
Los Valles de Fuentidueña	MN9	9.55	MNCN 43538	Gomphoteriidae	Tetralophodon longirostris	Undetermined fragment	-10.5227	26.5015	18.24
Los Valles de Fuentidueña	MN9	9.55	MNCN 43540	Gomphoteriidae	Tetralophodon longirostris	Undetermined fragment			16.8
Los Valles de Fuentidueña	MN9	9.55	MNCN 54755	Gomphoteriidae	Tetralophodon longirostris	Undetermined fragment	-10.3877	27.3392	17.62
Nombrevilla 1	MN9	10.87	MNCN 57517	Gomphoteriidae	Tetralophodon longirostris	Molar fragment	-9.14033	24.7343	14.85
Nombrevilla 1	MN9	10.87	MNCN 57557	Gomphoteriidae	Tetralophodon longirostris	Molar fragment	-10.7663	26.4637	18.19
Nombrevilla 1	MN9	10.87	MNCN 57562	Gomphoteriidae	Tetralophodon longirostris	Molar fragment	-11.0693	27.0779	18.05
Nombrevilla 1	MN9	10.87	MNCN 57612	Gomphoteriidae	Tetralophodon longirostris	Undetermined fragment	-9.92633	26.6568	18.09
Nombrevilla 1	MN9	10.87	MNCN 57615	Gomphoteriidae	Tetralophodon longirostris	M3	-9.84633	26.9103	18.33
Cerro del Otero	MN7/8	11.13	MNCN 23864	Gomphoteriidae	Gomphotherium angustidens	M3	-9.94033	28.4237	19.57
Cerro del Otero	MN7/8	11.13	MNCN 23865	Gomphoteriidae	Gomphotherium angustidens	M2	-10.2393	27.8507
Cerro del Otero	MN7/8	11.13	MNCN 39045	Gomphoteriidae	Gomphotherium angustidens	M2	-10.0773	28.0972	19.95
Cerro del Otero	MN7/8	11.13	MNCN 39172	Cervidae	Palaeoplatyceros hispanicus	Upper molar	-9.52067	29.5122	20.8
Cerro del Otero	MN7/8	11.13	MNCN 39173	Cervidae	Palaeoplatyceros hispanicus	M3			17.86
Cerro del Otero	MN7/8	11.13	MNCN 39195	Cervidae	Palaeoplatyceros hispanicus	Upper molar			17.05
Cerro del Otero	MN7/8	11.13	MNCN 39197	Cervidae	Palaeoplatyceros hispanicus	Upper molar	-11.0127	35.185	20.89
Cerro del Otero	MN7/8	11.13	MNCN 39200	Cervidae	Palaeoplatyceros hispanicus	Upper molar			23.13
Cerro del Otero	MN7/8	11.13	MNCN 39202	Cervidae	Palaeoplatyceros hispanicus	Upper molar			20.79
