# Supplementary material for: Late Neogene and Early Quaternary Paleoenvironmental and Paleoclimatic Conditions in Southwestern Europe: Isotopic Analyses on Mammalian Taxa
Source: PLoS One. 2013 May 23;8(5):e63739. doi: 10.1371/journal.pone.0063739 (PMC3662777; doi:10.1371/journal.pone.0063739)
Supplement: Table S2 — δ13Cenamel (‰ VPDB) values of the whole set of Iberian mammalian fossil tooth enamel. 1δ13Cdiet (‰ VPDB) calculated by using the offset of 14,1‰ between δ13Cenamel and δ13Cdiet proposed by Cerling and Harris [39]. 2δ13CatmCO2 (‰ VPDB) is from Tipple et al. [40]. 3δ13Cdiet, meq (‰ VPDB) was calculated using equation (2) (see text) and using the modern δ13CatmCO2 (‰ VPDB) of -8‰. (XLS) [file pone.0063739.s002.xls]

## Sheet: Hoja 1
Table S2. δ13Cenamel (‰ VPDB) values of the whole set of Iberian mammalian fossil tooth enamel.
1δ13Cdiet (‰ VPDB) calculated by using the offset of 14,1‰ between δ13Cenamel and δ13Cdiet proposed by Cerling & Harris [39]
2δ13CatmCO2 (‰ VPDB) is from Tipple et al. [40]
3δ13Cdiet, meq (‰ VPDB) was calculated using equation (2) (see text) and using the modern δ13CatmCO2 (‰ VPDB) of -8‰
Site	MN	Age (Ma)	Signature	Family	Taxa	δ13Cenamel (‰ VPDB)	δ13Cdiet (‰ VPDB)1	δ13CatmCO2 (‰ VPDB)2	δ13Cdiet, meq (‰ VPDB)3
Huéscar 1	Middle Pleistocene	0.8	MNCN 19764	Elephantidae	Mammuthus meridionalis	-10.6153	-24.7153	-6.5	-26.1878
Huéscar 1	Middle Pleistocene	0.8	MNCN 19765	Elephantidae	Elephas antiquus	-10.8343	-24.9343	-6.5	-26.4065
Huéscar 1	Middle Pleistocene	0.8	MNCN 19766	Elephantidae	Elephas antiquus	-11.7143	-25.8143	-6.5	-27.2852
Huéscar 1	Middle Pleistocene	0.8	MNCN 19756	Equidae	Equus stenonis	-9.23467	-23.3347	-6.5	-24.8092
Huéscar 1	Middle Pleistocene	0.8	MNCN 19759	Equidae	Equus stenonis	-10.2657	-24.3657	-6.5	-25.8387
La Puebla de Valverde	MN17	2.13	MNCN 32728	Bovidae	Gazella borbonica	-11.31	-25.41	-6.5	-26.8814
La Puebla de Valverde	MN17	2.13	MNCN 54672	Bovidae	Gallogoral meneghini	-9.59	-23.69	-6.5	-25.164
La Puebla de Valverde	MN17	2.13	MNCN 55679	Bovidae	Undetermined Bovidae	-10.66	-24.76	-6.5	-26.2324
La Puebla de Valverde	MN17	2.13	MNCN 50430	Cervidae	Croizetoceros ramosus	-10.7417	-24.8417	-6.5	-26.314
La Puebla de Valverde	MN17	2.13	MNCN 50434	Cervidae	Croizetoceros ramosus	-11.61	-25.71	-6.5	-27.181
La Puebla de Valverde	MN17	2.13	MNCN 50435	Cervidae	Croizetoceros ramosus	-10.7417	-24.8417	-6.5	-26.314
Huélago	MN16	2.6	MNCN 39899	Bovidae	Gazellospira torticornis	-10.36	-24.46	-6.4	-26.0309
Huélago	MN16	2.6	MNCN 39896	Bovidae	Gazellospira torticornis	-10.63	-24.73	-6.4	-26.3005
Huélago	MN16	2.6	MNCN 39898	Bovidae	Gazellospira torticornis	-9.84	-23.94	-6.4	-25.5118
Huélago	MN16	2.6	MNCN 68112	Bovidae	cf. Hesperidoceras merlae	-9.5	-23.6	-6.4	-25.1723
Huélago	MN16	2.6	MNCN 68113	Bovidae	cf. Hesperidoceras merlae	-11.16	-25.26	-6.4	-26.8296
Huélago	MN16	2.6	MNCN 39901	Bovidae	Undetermined Bovidae	-11.55	-25.65	-6.4	-27.219
Huélago	MN16	2.6	MNCN 39902	Bovidae	Undetermined Bovidae	-10.66	-24.76	-6.4	-26.3304
Huélago	MN16	2.6	MNCN 39903	Bovidae	Undetermined Bovidae	-9.73	-23.83	-6.4	-25.4019
Huélago	MN16	2.6	MNCN 13243	Cervidae	Eucladoceros senezensis	-11.11	-25.21	-6.4	-26.7797
Huélago	MN16	2.6	MNCN 13244	Cervidae	Undetermined Cervidae	-8.24	-22.34	-6.4	-23.9143
Huélago	MN16	2.6	MNCN 19537	Cervidae	Eucladoceros senezensis	-11.66	-25.76	-6.4	-27.3288
Huélago	MN16	2.6	MNCN 19673	Cervidae	Undetermined Cervidae	-12.161	-26.261	-6.4	-27.829
Huélago	MN16	2.6	MNCN 19736	Cervidae	Undetermined Cervidae	-10.1297	-24.2297	-6.4	-25.801
Huélago	MN16	2.6	MNCN 45613	Cervidae	Undetermined Cervidae	-10.0467	-24.1467	-6.4	-25.7181
Huélago	MN16	2.6	MNCN 45630	Cervidae	Undetermined Cervidae	-12.05	-26.15	-6.4	-27.7182
Huélago	MN16	2.6	MNCN 50450	Cervidae	Undetermined Cervidae	-10.4417	-24.5417	-6.4	-26.1125
Huélago	MN16	2.6	MNCN 50499	Cervidae	Undetermined Cervidae	-9.73067	-23.8307	-6.4	-25.4026
Huéscar 3	MN15	3.7	MNCN 19752	Gomphoteriidae	Anancus arvernensis	-11.4473	-25.5473	-6.4	-27.1165
Huéscar 3	MN15	3.7	MNCN 19753	Gomphoteriidae	Anancus arvernensis	-11.4753	-25.5753	-6.4	-27.1445
Layna	MN15	3.91	MNCN 23696c	Bovidae	Gazella borbonica	-11.56	-25.66	-6.4	-27.229
Layna	MN15	3.91	MNCN 23696e	Bovidae	Gazella borbonica	-10.79	-24.89	-6.4	-26.4602
Layna	MN15	3.91	MNCN 23696a	Bovidae	Gazella borbonica	-11.51	-25.61	-6.4	-27.1791
Layna	MN15	3.91	MNCN 23696b	Bovidae	Gazella borbonica	-13.02	-27.12	-6.4	-28.6866
La Gloria 4	MN14	4.19	GL-329	Bovidae	aff. Gazella sp. nov.	-10.3	-24.4	-6.2	-26.167
La Gloria 4	MN14	4.19	GL-106b	Bovidae	aff. Gazella sp. nov.	-11.89	-25.99	-6.2	-27.7542
La Gloria 4	MN14	4.19	GL-255	Bovidae	aff. Gazella sp. nov.	-11.82	-25.92	-6.2	-27.6843
La Gloria 4	MN14	4.19	MNCN 58739	Bovidae	Protoryx sp.	-11.41	-25.51	-6.2	-27.275
La Gloria 4	MN14	4.19	MNCN 58740	Bovidae	Protoryx sp.	-11.94	-26.04	-6.2	-27.8041
La Gloria 4	MN14	4.19	MNCN 58735	Bovidae	Protoryx sp.	-10.99	-25.09	-6.2	-26.8558
La Gloria 4	MN14	4.19	MNCN 58790	Bovidae	Protoryx sp.	-12.17	-26.27	-6.2	-28.0336
Venta del Moro	MN13	5.69	MNCN 11850	Bovidae	Tragoportax amalthea	-11.38	-25.48	-6.3	-27.1472
Venta del Moro	MN13	5.69	MNCN 11828	Bovidae	Tragoportax amalthea	-9.21	-23.31	-6.3	-24.9809
Venta del Moro	MN13	5.69	MNCN 11829	Bovidae	Tragoportax amalthea	-9.56	-23.66	-6.3	-25.3303
Venta del Moro	MN13	5.69	MNCN 11740	Bovidae	Tragoportax ventiensis	-11.05	-25.15	-6.3	-26.8178
Venta del Moro	MN13	5.69	MNCN 11767	Bovidae	Tragoportax ventiensis	-9.74	-23.84	-6.3	-25.51
Venta del Moro	MN13	5.69	MNCN 11768	Bovidae	Tragoportax ventiensis	-9.26	-23.36	-6.3	-25.0308
Venta del Moro	MN13	5.69	MNCN 11771	Bovidae	Tragoportax ventiensis	-9.77	-23.87	-6.3	-25.5399
Venta del Moro	MN13	5.69	MNCN 11774	Bovidae	Tragoportax ventiensis	-8.76	-22.86	-6.3	-24.5317
Venta del Moro	MN13	5.69	MNCN 11775	Bovidae	Tragoportax ventiensis	-8.53	-22.63	-6.3	-24.3021
Venta del Moro	MN13	5.69	MNCN 11781	Bovidae	Tragoportax ventiensis	-9.38	-23.48	-6.3	-25.1506
Venta del Moro	MN13	5.69	MNCN 11701	Bovidae	Tragoportax ventiensis	-9.13	-23.23	-6.3	-24.901
Venta del Moro	MN13	5.69	MNCN 62235	Cervidae	Croizetoceros pyrenaicus	-12.6207	-26.7207	-6.3	-28.3857
Milagros	MN13	5.69	ML-1012	Bovidae	Tragoportax sp.	-11.57	-25.67	-6.3	-27.3369
Milagros	MN13	5.69	ML-46	Bovidae	Tragoportax sp.	-12.49	-26.59	-6.3	-28.2553
Milagros	MN13	5.69	ML-479	Bovidae	Tragoportax sp.	-11.47	-25.57	-6.3	-27.237
Milagros	MN13	5.69	ML-1933	Bovidae	Tragoportax sp.	-11.01	-25.11	-6.3	-26.7778
Milagros	MN13	5.69	ML-1013	Bovidae	Tragoportax sp.	-10.42	-24.52	-6.3	-26.1888
Milagros	MN13	5.69	ML-1025	Bovidae	Tragoportax sp.	-9.19	-23.29	-6.3	-24.9609
Milagros	MN13	5.69	ML-1001	Bovidae	Tragoportax sp.	-10.24	-24.34	-6.3	-26.0091
Milagros	MN13	5.69	ML-1322	Bovidae	Tragoportax sp.	-9.62	-23.72	-6.3	-25.3902
Milagros	MN13	5.69	ML-1259	Bovidae	Tragoportax sp.	-11.43	-25.53	-6.3	-27.1971
Las Casiones	MN13	6.08	K-94-1718	Bovidae	Tragoportax sp.	-11.03	-25.13	-6.2	-26.8957
Las Casiones	MN13	6.08	K-93-308	Bovidae	Tragoportax sp.	-10.19	-24.29	-6.2	-26.0572
Las Casiones	MN13	6.08	K-94-1337	Bovidae	Tragoportax sp.	-9.98	-24.08	-6.2	-25.8476
Las Casiones	MN13	6.08	K-93-726	Bovidae	Tragoportax sp.	-9.74	-23.84	-6.2	-25.608
Las Casiones	MN13	6.08	K-93-1044	Bovidae	Tragoportax sp.	-10.45	-24.55	-6.2	-26.3168
Las Casiones	MN13	6.08	K-93-1140	Bovidae	Tragoportax sp.	-9.74	-23.84	-6.2	-25.608
Las Casiones	MN13	6.08	K-94-1722	Bovidae	Tragoportax sp.	-9.94	-24.04	-6.2	-25.8077
Las Casiones	MN13	6.08	K-94-1748	Bovidae	Tragoportax sp.	-9.96	-24.06	-6.2	-25.8277
Las Casiones	MN13	6.08	K-94-1802	Bovidae	Tragoportax sp.	-9.35	-23.45	-6.2	-25.2188
Las Casiones	MN13	6.08	K-94-1842	Bovidae	Tragoportax sp.	-10.16	-24.26	-6.2	-26.0273
El Arquillo 1	MN13	6.32	MNCN 31989	Bovidae	Tragoportax sp.	-9.69	-23.79	-6.2	-25.5581
El Arquillo 1	MN13	6.32	MNCN 56220	Bovidae	Undetermined Bovidae	-10.26	-24.36	-6.2	-26.1271
El Arquillo 1	MN13	6.32	MNCN 56221	Bovidae	Undetermined Bovidae	-11.73	-25.83	-6.2	-27.5944
El Arquillo 1	MN13	6.32	MNCN 56223	Bovidae	Undetermined Bovidae	-12	-26.1	-6.2	-27.864
El Arquillo 1	MN13	6.32	MNCN 33061	Cervidae	Pliocervus turolensis	-12.49	-26.59	-6.2	-28.3531
El Arquillo 1	MN13	6.32	MNCN 62138	Cervidae	Pliocervus turolensis	-11.4437	-25.5437	-6.2	-27.3086
El Arquillo 1	MN13	6.32	MNCN 62149	Cervidae	Pliocervus turolensis	-12.2597	-26.3597	-6.2	-28.1232
Cerro de la Garita	MN12	7.01	CG97-757	Bovidae	Tragoportax gaudryi	-8.69	-22.79	-6.1	-24.6581
Cerro de la Garita	MN12	7.01	CG97-1164	Bovidae	Tragoportax gaudryi	-10.34	-24.44	-6.1	-26.3049
Cerro de la Garita	MN12	7.01	MNCN 14280	Bovidae	Tragoportax gaudryi	-8.63	-22.73	-6.1	-24.5982
Cerro de la Garita	MN12	7.01	MNCN 14283	Bovidae	Tragoportax gaudryi	-9.9	-24	-6.1	-25.8658
Cerro de la Garita	MN12	7.01	MNCN 14284	Bovidae	Tragoportax gaudryi	-8.45	-22.55	-6.1	-24.4186
Cerro de la Garita	MN12	7.01	MNCN 14285	Bovidae	Tragoportax gaudryi	-7.95	-22.05	-6.1	-23.9195
Cerro de la Garita	MN12	7.01	CG98-1581	Bovidae	Tragoportax gaudryi	-10.54	-24.64	-6.1	-26.5046
Cerro de la Garita	MN12	7.01	MNCN 15868	Mammutidae	Zygolophodon turicensis	-9.543	-23.643	-6.1	-25.5095
Cerro de la Garita	MN12	7.01	MNCN 15869	Mammutidae	Zygolophodon turicensis	-9.809	-23.909	-6.1	-25.775
Cerro de la Garita	MN12	7.01	MNCN 15870	Gomphoteriidae	Tetralophodon longirostris	-10.4263	-24.5263	-6.1	-26.3911
Cerro de la Garita	MN12	7.01	MNCN 15871	Gomphoteriidae	Tetralophodon longirostris	-9.80233	-23.9023	-6.1	-25.7683
Cerro de la Garita	MN12	7.01	MNCN 56040	Gomphoteriidae	Tetralophodon longirostris	-9.34633	-23.4463	-6.1	-25.3132
Cerro de la Garita	MN12	7.01	MNCN 56041	Gomphoteriidae	Tetralophodon longirostris	-9.31033	-23.4103	-6.1	-25.2772
Cerro de la Garita	MN12	7.01	CG97-686	Suidae	Microstonyx major	-10.569	-24.669	-6.1	-26.5335
Cerro de la Garita	MN12	7.01	MNCN 37572	Cervidae	Turiacemas concudensis	-12.13	-26.23	-6.1	-28.0915
Cerro de la Garita	MN12	7.01	MNCN 37585	Cervidae	Turiacemas concudensis	-12.2687	-26.3687	-6.1	-28.2299
Los Mansuetos	MN12	7.01	MNCN 58883	Bovidae	Hispanodorcas torrubiae	-9.23	-23.33	-6.1	-25.1971
Los Mansuetos	MN12	7.01	MNCN 58891	Bovidae	Hispanodorcas torrubiae	-11.33	-25.43	-6.1	-27.293
Los Mansuetos	MN12	7.01	MNCN 58894	Bovidae	Hispanodorcas torrubiae	-10.17	-24.27	-6.1	-26.1353
Los Mansuetos	MN12	7.01	MNCN 58903	Bovidae	Hispanodorcas torrubiae	-11.91	-26.01	-6.1	-27.8719
Puente Minero	MN11	7.83	PM-822	Bovidae	Tragoportax gaudryi	-9.86	-23.96	-6	-25.9239
Puente Minero	MN11	7.83	PM-863	Bovidae	Tragoportax gaudryi	-9.06	-23.16	-6	-25.1255
Puente Minero	MN11	7.83	PM-704	Bovidae	Tragoportax gaudryi	-9.32	-23.42	-6	-25.3849
Puente Minero	MN11	7.83	PM-723	Bovidae	Tragoportax gaudryi	-9.71	-23.81	-6	-25.7742
Puente Minero	MN11	7.83	PM-867	Bovidae	Tragoportax gaudryi	-9.74	-23.84	-6	-25.8041
Puente Minero	MN11	7.83	PM-900	Bovidae	Tragoportax gaudryi	-8.72	-22.82	-6	-24.7862
Puente Minero	MN11	7.83	PM-903	Bovidae	Tragoportax gaudryi	-9.54	-23.64	-6	-25.6045
Puente Minero	MN11	7.83	PM-971d	Bovidae	Tragoportax gaudryi	-9.8	-23.9	-6	-25.864
Puente Minero	MN11	7.83	PM-979	Bovidae	Tragoportax gaudryi	-8.93	-23.03	-6	-24.9957
Puente Minero	MN11	7.83	PM-983	Bovidae	Tragoportax gaudryi	-10.24	-24.34	-6	-26.3031
Puente Minero	MN11	7.83	PM-1376	Gomphoteriidae	Tetralophodon longirostris	-9.84067	-23.9407	-6	-25.9046
Puente Minero	MN11	7.83	PM-1 MAST	Gomphoteriidae	Tetralophodon longirostris	-9.432	-23.532	-6	-25.4967
Puente Minero	MN11	7.83	PM-2 MAST	Gomphoteriidae	Tetralophodon longirostris	-10.235	-24.335	-6	-26.2981
Puente Minero	MN11	7.83	PM-81	Suidae	Microstonyx major	-10.625	-24.725	-6	-26.6873
Puente Minero	MN11	7.83	PM-1 INDET	Giraffidae	Birgerbohlinia schaubi	-9.34	-23.44	-6	-25.4049
Puente Minero	MN11	7.83	PM-2 INDET	Giraffidae	Birgerbohlinia schaubi	-12.588	-26.688	-6	-28.6464
Puente Minero	MN11	7.83	PM-3 INDET	Giraffidae	Birgerbohlinia schaubi	-9.876	-23.976	-6	-25.9398
Masía de la Roma 604B	MN10	8.26	MR-604B-1	Gomphoteriidae	Undetermined Gomphotheriidae	-10.229	-24.329	-6	-26.2921
Masía de la Roma 604B	MN10	8.26	MR-604B-8	Gomphoteriidae	Undetermined Gomphotheriidae	-9.68	-23.78	-6	-25.7442
La Roma 2	MN10	8.79	RO-372	Bovidae	Tragoportax gaudryi	-9.87	-23.97	-6	-25.9338
La Roma 2	MN10	8.79	RO-383	Bovidae	Tragoportax gaudryi	-8.48	-22.58	-6	-24.5466
La Roma 2	MN10	8.79	RO-1215	Bovidae	Tragoportax gaudryi	-7.44	-21.54	-6	-23.5087
La Roma 2	MN10	8.79	RO-371	Bovidae	Tragoportax gaudryi	-9.71	-23.81	-6	-25.7742
La Roma 2	MN10	8.79	RO-384	Bovidae	Tragoportax gaudryi	-8.89	-22.99	-6	-24.9558
La Roma 2	MN10	8.79	RO-1189	Bovidae	Tragoportax gaudryi	-9.02	-23.12	-6	-25.0856
La Roma 2	MN10	8.79	RO-1277	Bovidae	Tragoportax gaudryi	-9.3	-23.4	-6	-25.365
Los Valles de Fuentidueña	MN9	9.55	MNCN 30786	Gomphoteriidae	Tetralophodon longirostris	-10.2933	-24.3933	-6	-26.3563
Los Valles de Fuentidueña	MN9	9.55	MNCN 43508	Gomphoteriidae	Tetralophodon longirostris	-10.2643	-24.3643	-6	-26.3274
Los Valles de Fuentidueña	MN9	9.55	MNCN 43509	Gomphoteriidae	Tetralophodon longirostris	-9.88933	-23.9893	-6	-25.9531
Los Valles de Fuentidueña	MN9	9.55	MNCN 43513	Gomphoteriidae	Tetralophodon longirostris	-10.2683	-24.3683	-6	-26.3314
Los Valles de Fuentidueña	MN9	9.55	MNCN 43517	Gomphoteriidae	Tetralophodon longirostris	-9.53233	-23.6323	-6	-25.5969
Los Valles de Fuentidueña	MN9	9.55	MNCN 43520	Gomphoteriidae	Tetralophodon longirostris	-10.1533	-24.2533	-6	-26.2166
Los Valles de Fuentidueña	MN9	9.55	MNCN 43525	Gomphoteriidae	Tetralophodon longirostris	-10.6367	-24.7367	-6	-26.699
Los Valles de Fuentidueña	MN9	9.55	MNCN 43526	Gomphoteriidae	Tetralophodon longirostris	-9.69967	-23.7997	-6	-25.7639
Los Valles de Fuentidueña	MN9	9.55	MNCN 43530	Gomphoteriidae	Tetralophodon longirostris	-10.6413	-24.7413	-6	-26.7036
Los Valles de Fuentidueña	MN9	9.55	MNCN 43531	Gomphoteriidae	Tetralophodon longirostris	-9.87033	-23.9703	-6	-25.9342
Los Valles de Fuentidueña	MN9	9.55	MNCN 43532	Gomphoteriidae	Tetralophodon longirostris	-10.4907	-24.5907	-6	-26.5533
Los Valles de Fuentidueña	MN9	9.55	MNCN 43533	Gomphoteriidae	Tetralophodon longirostris	-10.3093	-24.4093	-6	-26.3723
Los Valles de Fuentidueña	MN9	9.55	MNCN 43538	Gomphoteriidae	Tetralophodon longirostris	-10.5227	-24.6227	-6	-26.5852
Los Valles de Fuentidueña	MN9	9.55	MNCN 54755	Gomphoteriidae	Tetralophodon longirostris	-10.3877	-24.4877	-6	-26.4505
Nombrevilla 1	MN9	10.87	MNCN 57517	Gomphoteriidae	Tetralophodon longirostris	-9.14033	-23.2403	-6	-25.2056
Nombrevilla 1	MN9	10.87	MNCN 57557	Gomphoteriidae	Tetralophodon longirostris	-10.7663	-24.8663	-6	-26.8284
Nombrevilla 1	MN9	10.87	MNCN 57562	Gomphoteriidae	Tetralophodon longirostris	-11.0693	-25.1693	-6	-27.1308
Nombrevilla 1	MN9	10.87	MNCN 57612	Gomphoteriidae	Tetralophodon longirostris	-9.92633	-24.0263	-6	-25.9901
Nombrevilla 1	MN9	10.87	MNCN 57615	Gomphoteriidae	Tetralophodon longirostris	-9.84633	-23.9463	-6	-25.9102
Cerro del Otero	MN7/8	11.13	MNCN 23864	Gomphoteriidae	Gomphotherium angustidens	-9.94033	-24.0403	-6	-26.004
Cerro del Otero	MN7/8	11.13	MNCN 23865	Gomphoteriidae	Gomphotherium angustidens	-10.2393	-24.3393	-6	-26.3024
Cerro del Otero	MN7/8	11.13	MNCN 39045	Gomphoteriidae	Gomphotherium angustidens	-10.0773	-24.1773	-6	-26.1408
Cerro del Otero	MN7/8	11.13	MNCN 39172	Cervidae	Palaeoplatyceros hispanicus	-9.52067	-23.6207	-6	-25.5852
Cerro del Otero	MN7/8	11.13	MNCN 39197	Cervidae	Palaeoplatyceros hispanicus	-11.0127	-25.1127	-6	-27.0742
