# Supplementary material for: Late Neogene and Early Quaternary Paleoenvironmental and Paleoclimatic Conditions in Southwestern Europe: Isotopic Analyses on Mammalian Taxa
Source: PLoS One. 2013 May 23;8(5):e63739. doi: 10.1371/journal.pone.0063739 (PMC3662777; doi:10.1371/journal.pone.0063739)
Supplement: Table S3 — Equations used to calculate δ18Ow values from mammalian tooth enamel δ18OPO4 values. (XLS) [file pone.0063739.s003.xls]

## Sheet: Hoja1
Table S3. Equations used to calculate δ18Ow values from mammalian tooth enamel δ18OPO4 values.
Taxa	Equation	Reference
Equids	δ18OW (VSMOW) = (δ18OPO4 (VSMOW) - 22.6)/0.77	Delgado Huertas et al. (1995)
Rhinocerotids	δ18OW (VSMOW) = (δ18OPO4 (VSMOW) - 25.09)/1.31	Tütken et al. (2006)
Proboscideans	δ18OW (VSMOW) = (δ18OPO4 (VSMOW) - 23.3)/0.94	Ayliffe et al. (1992)
Suids	δ18OW (VSMOW) = (δ18OPO4 (VSMOW) - 22.61)/0.85	Longinelli (1984)
Ruminants	δ18OW (VSMOW) = (δ18OPO4 (VSMOW) - 25.53)/1.13	D´Angela and Longinelli (1990)
